# Supplementary material for: A Transgender Health Information Resource: Participatory Design Study
Source: JMIR Hum Factors. 2023 Jun 15;10:e42382. doi: 10.2196/42382 (PMC10337357; doi:10.2196/42382)
Supplement: Multimedia Appendix 3 [file humanfactors_v10i1e42382_app3.xlsx]

## Sheet: Sheet1
Resource title	Resource provider	Resource URL	Resource type	Topic	Category	Tag	Information or service	Languages other than English	Image URL
LGBTQ+ Donors	American Red Cross	https://www.redcrossblood.org/donate-blood/how-to-donate/eligibility-requirements/lgbtq-donors.html	Website	health topics	blood donation	blood donation; donate blood; donate plasma; plasma donation	information	Spanish	https://www.redcrossblood.org/content/dam/redcrossblood/images/arc-biomed-logo.png.img.png
Does Medicare Cover Gender-Affirming Surgery?	Point of Pride	https://pointofpride.org/does-medicare-cover-gender-affirming-surgery/	Website	legal and financial topics	health insurance	Medicare; coverage; insurance	information	none	https://www.pointofpride.org/hs-fs/hubfs/logo/PoP_LogoWhite_Color.png?width=161&height=70&name=PoP_LogoWhite_Color.png
Finding Insurance for Transgender-Related Healthcare	Human Rights Campaign	https://www.hrc.org/resources/finding-insurance-for-transgender-related-healthcare	Website	legal and financial topics	health insurance	coverage; insurance; Medicare; Medicaid	information	none	https://aaf1a18515da0e792f78-c27fdabe952dfc357fe25ebf5c8897ee.ssl.cf5.rackcdn.com/1954/HRCLogoTrnsp.png
Getting Your Health Care Covered: a Guide for Transgender People	National Center for Transgender Equality	https://transequality.org/health-coverage-guide	Website	legal and financial topics	health insurance	discrimination; healthcare rights; medical rights; legal rights; coverage; insurance; Medicaid; Medicare	information	none	https://transequality.org/sites/all/themes/ncte/logo.png
Health insurance coverage issues for transgender people in the United States	University of California San Francisco Center of Excellence for Transgender Health	https://transcare.ucsf.edu/guidelines/insurance	Website	legal and financial topics	health insurance	coverage; insurance; Medicaid; Medicare; Affordable Care Act; Obamacare; discrimination	information	none	https://transcare.ucsf.edu/sites/transcare.ucsf.edu/themes/custom/transcare2019/dist/images/logo.svg
Know Your Rights - Medicare	National Center for Transgender Equality	https://transequality.org/know-your-rights/medicare	Website	legal and financial topics	health insurance	discrimination; healthcare rights; medical rights; legal rights; coverage; insurance; Medicare	information	none	https://transequality.org/sites/all/themes/ncte/logo.png
Transgender health care	HealthCare.gov	https://www.healthcare.gov/transgender-health-care/?utm_campaign=20161107partnersLGBT	Website	legal and financial topics	health insurance	coverage; insurance; Medicare; Medicaid; Affordable Care Act; Obamacare	information	Spanish	https://www.healthcare.gov/images/logo@2x.png
Know Your Rights - Health Care	National Center for Transgender Equality	https://transequality.org/know-your-rights/health-care	Website	legal and financial topics	health insurance; healthcare rights	discrimination; healthcare rights; medical rights; legal rights; coverage; insurance	information	none	https://transequality.org/sites/all/themes/ncte/logo.png
LGBTQ Health Care Rights and Resources	State of Colorado	https://doi.colorado.gov/insurance-products/health-insurance/consumer-resources/lgbtq-health-care-rights-and-resources	Website	legal and financial topics	health insurance; healthcare rights	discrimination; healthcare rights; medical rights; legal rights; coverage; insurance; Affordable Care Act; Obamacare; Health First Colorado; Medicaid; Medicare	information	Google Translate (multiple languages)	https://www.colorado.gov/pacific/sites/default/files/styles/img_banner_941_x_148/public/DORA_Banner2.png?itok=5Qp2Mrvn
Accessing Coverage for Transition-related Health Care	Lambda Legal	https://www.lambdalegal.org/know-your-rights/article/trans-health-care	Website	legal and financial topics	health insurance; healthcare rights; legal resources	coverage; insurance; advocacy; discrimination; healthcare rights; medical rights; legal rights	information	Spanish	https://www.lambdalegal.org/sites/all/themes/lambda2013/images/lambda-legal-logo.svg
Point of Pride	Point of Pride	https://pointofpride.org/	Website	legal and financial topics	healthcare financing	cost; financial aid; financial assistance; funding; grants; binders; binding; chest masculinization; tucking	service	none	https://pointofpride.org/wp-content/uploads/2018/08/PoP_LogoWhite_Color.png
Transformative Freedom Fund	Transformative Freedom Fund	https://transformativefreedomfund.org/	Website	legal and financial topics	healthcare financing	cost; financial aid; financial assistance; funding; grants	service	none	https://images.squarespace-cdn.com/content/v1/58be20616a496390295d4157/1495064628325-LIYVN002CNNGEJTP9Y3R/ke17ZwdGBToddI8pDm48kB1LpwrYtJlIoyn9foUMDeoUqsxRUqqbr1mOJYKfIPR7LoDQ9mXPOjoJoqy81S2I8N_N4V1vUb5AoIIIbLZhVYwL8IeDg6_3B-BRuF4nNrNcQkVuAT7tdErd0wQFEGFSnIe8jF4pvOEDaZPD73FnndY53GdeVIxM5j1AzGjOUgfO4EeibDF_8iwK-YL_h-E37A/TFF_LogoLockup_BlueGreen.jpg?format=1500w
10 Health Issues Transgender People Should Discuss with their Healthcare Provider	One Colorado	https://one-colorado.org/wp-content/uploads/2019/06/Transgender-Top-10.pdf	PDF	health topics	healthcare provider communication	questions for doctor; gender affirming care; culturally competent care	information	none	https://one-colorado.org/wp-content/uploads/2017/06/OneColorado_white-e1507132539372-uai-720x256.png
Do Ask, Do Tell: Talking to your health care provider about being LGBT	National LGBT Health Education Center	https://www.lgbtqiahealtheducation.org/wp-content/uploads/COM13-067_LGBTHAWbrochure_v4.pdf	PDF	health topics	healthcare provider communication	questions for doctor; gender affirming care; culturally competent care	information	none	https://www.lgbthealtheducation.org/wp-content/uploads/2019/12/EC_grey_transparent-300x59.png
Boulder County Trans Health Resources	Boulder County Trans Health Resources	http://www.transhealthbouldercounty.org/	Website	health topics	healthcare provider selection	gender affirming care; culturally competent care; safe providers; trans friendly; mental health provider; therapist; STD testing; STI testing; family planning; fertility; pregnancy; sex; pap smear; breast cancer; breast exam; Medicare	information	none	http://www.transhealthbouldercounty.org/transhealthlogo.png
Find an LGBTQ Competent Healthcare Provider	OutCare	https://www.outcarehealth.org/outlist/	Website	health topics	healthcare provider selection	gender affirming care; culturally competent care; safe providers; trans friendly; mental health provider; therapist	information	none	https://www.outcarehealth.org/wp-content/uploads/2015/05/outcare-logo-horiz.png
Find Local Therapists, Psychologists and Counselors	Therapy Den	https://www.therapyden.com/	Website	mental health topics and social support	healthcare provider selection	gender affirming care; culturally competent care; safe providers; trans friendly; mental health provider; therapist	information	none	https://www.therapyden.com/lib/img/logo/therapyden--dark-full.svg
Provider Directory Search	WPATH (World Professional Association for Transgender Health)	https://www.wpath.org/provider/search	Website	health topics	healthcare provider selection	gender affirming care; culturally competent care; safe providers; trans friendly; mental health provider; therapist	information	none	https://www.wpath.org/img/wpath/WPATH-logo_v2.png
Healthcare Bill of Rights	Healthcare Bill of Rights	https://healthcarebillofrights.org/	Website	legal and financial topics	healthcare rights	discrimination; healthcare rights; medical rights; legal rights	information	Spanish	https://healthcarebillofrights.org/Content/images/logo.png
Know Your Healthcare Rights	Human Rights Campaign	https://www.hrc.org/resources/know-your-healthcare-rights	Website	legal and financial topics	healthcare rights	discrimination; healthcare rights; medical rights; legal rights	information	none	https://aaf1a18515da0e792f78-c27fdabe952dfc357fe25ebf5c8897ee.ssl.cf5.rackcdn.com/1954/HRCLogoTrnsp.png
Know Your Rights - Transgender Seniors	Lambda Legal	https://www.lambdalegal.org/know-your-rights/article/trans-seniors	Website	legal and financial topics	healthcare rights	aging; discrimination; healthcare rights; medical rights; legal rights	information	Spanish	https://www.lambdalegal.org/sites/all/themes/lambda2013/images/lambda-legal-logo.svg
Trans Aging: We're Still Here!	Lambda Legal	https://www.lambdalegal.org/publications/trt_trans-aging-were-still-here	Website	legal and financial topics	healthcare rights	aging; discrimination; healthcare rights; medical rights; legal rights	information	none	https://www.lambdalegal.org/sites/all/themes/lambda2013/images/lambda-legal-logo.svg
For Patients & Their Families	One Colorado	https://one-colorado.org/lgbtq-resources/health-resources-for-lgbtq-patients/	Website	legal and financial topics	healthcare rights; health insurance; legal resources	discrimination; healthcare rights; medical rights; legal rights; coverage; insurance; Affordable Care Act; Obamacare; Health First Colorado; Medicaid; Medicare	information	none	https://one-colorado.org/wp-content/uploads/2017/06/OneColorado_white-e1507132539372-uai-720x256.png
What To Do If You Experience Discrimination in Healthcare	Human Rights Campaign	https://www.hrc.org/resources/what-to-do-if-you-experience-discrimination	Website	legal and financial topics	healthcare rights; legal resources	discrimination; healthcare rights; medical rights; legal rights	information	none	https://aaf1a18515da0e792f78-c27fdabe952dfc357fe25ebf5c8897ee.ssl.cf5.rackcdn.com/1954/HRCLogoTrnsp.png
Advocacy & Services for LGBT Elders	SAGE	https://www.sageusa.org/	Website	legal and financial topics	healthcare rights; mental health support	aging; advocacy; discrimination; healthcare rights; medical rights; legal rights	information	Spanish	https://www.sageusa.org/wp-content/uploads/2020/04/sage-footer-normal.png
Gender Affirming Care	Planned Parenthood	https://www.plannedparenthood.org/planned-parenthood-rocky-mountains/learn/gender-affirming-care	Website	health topics	hormone therapy	hormone therapy; hormones; HRT	service	none	https://www.plannedparenthood.org/uploads/svg_icons/affiliates/footer_pp-rocky-mountains-c3.svg
Gender Affirming Care - Injection Guide	Planned Parenthood	https://www.plannedparenthood.org/uploads/filer_public/10/02/100222b1-6577-43e7-8013-eb9974fc559f/gender_affirming_pamplet.pdf	PDF	health topics	hormone therapy	hormone therapy; hormones; HRT; injections	information	none	https://www.plannedparenthood.org/uploads/svg_icons/affiliates/footer_pp-rocky-mountains-c3.svg
How to perform a subcutaneous self-injection (English language)	Planned Parenthood	https://www.plannedparenthood.org/uploads/filer_public/a7/47/a747c6cb-9063-4741-b154-d0cf77089e24/subq_self-injections.mp4	MP4	health topics	hormone therapy	hormone therapy; hormones; HRT; injections	information	none	https://www.plannedparenthood.org/uploads/svg_icons/affiliates/footer_pp-rocky-mountains-c3.svg
How to perform a subcutaneous self-injection (Spanish language) / Como realizar una inyeccion subcutanea	Planned Parenthood	https://www.plannedparenthood.org/uploads/filer_public/62/17/6217ec19-252a-41e7-810d-52693bec6c52/subq_self-injections_sp.mp4	MP4	health topics	hormone therapy	hormone therapy; hormones; HRT; injections	information	Spanish	https://www.plannedparenthood.org/uploads/svg_icons/affiliates/footer_pp-rocky-mountains-c3.svg
How to perform an intramuscular (IM) self-injection (English language)	Planned Parenthood	https://www.plannedparenthood.org/uploads/filer_public/74/b1/74b17210-1531-460c-a0a8-8e47741cfd37/im_self-injections.mp4	MP4	health topics	hormone therapy	hormone therapy; hormones; HRT; injections	information	none	https://www.plannedparenthood.org/uploads/svg_icons/affiliates/footer_pp-rocky-mountains-c3.svg
How to perform an intramuscular (IM) self-injection Spanish language) / Como realizar una inyeccion intramuscular (IM)	Planned Parenthood	https://www.plannedparenthood.org/uploads/filer_public/9f/43/9f43cc51-d04b-473f-ac46-bc4a77970a27/im_self-injections_sp.mp4	MP4	health topics	hormone therapy	hormone therapy; hormones; HRT; injections	information	Spanish	https://www.plannedparenthood.org/uploads/svg_icons/affiliates/footer_pp-rocky-mountains-c3.svg
I am a physically transitioning transgender woman. What are the risks of hormone replacement therapy on my body?	National Women's Health Network	https://nwhn.org/transitioning-transgender-woman-risks-hormone-replacement-therapy-body/	Website	health topics	hormone therapy	hormone therapy; hormones; HRT; estradiol; estrogen; progesterone	information	none	https://nwhn.org/wp-content/uploads/2020/08/nwhn-logo-white-no-tagline.svg
Patient Care Services: LGBTQ+ Health Program	US Department of Veterans Affairs	https://www.patientcare.va.gov/LGBT/index.asp	Website	health topics	hormone therapy; primary and preventive care; reproductive health	hormone therapy; hormones; HRT; HIV prevention; STD testing; STI testing; PrEP; mental health; HPV	service	none	https://www.patientcare.va.gov/LGBT/images/LGBT-progress-tags-web-banner.jpg
Feminizing hormone therapy	Mayo Clinic	https://www.mayoclinic.org/tests-procedures/feminizing-hormone-therapy/about/pac-20385096	Website	health topics	hormone therapy; reproductive health	hormone therapy; hormones; HRT; family planning; fertility; pregnancy; spironolactone; estradiol; estrogen; sex; breast cancer; breast exam; prostate cancer; prostate checks	information	Spanish; Portuguese; Arabic; Mandarin	https://www.mayoclinic.org/~/media/386AC346D62D46A4944E0923CAF00D28.svg
Fertility preservation	University of Utah	https://healthcare.utah.edu/transgender-health/fertility.php	Website	health topics	hormone therapy; reproductive health	family planning; fertility; pregnancy; cryopreservation; freezing sperm; sperm preservation	information	none	https://healthcare.utah.edu/rebrand/img/logos/uhealth-logo.svg
Information on Estrogen Hormone Therapy	University of California San Francisco Center of Excellence for Transgender Health	https://transcare.ucsf.edu/article/information-estrogen-hormone-therapy	Website	health topics	hormone therapy; reproductive health	hormone therapy; hormones; HRT; family planning; fertility; pregnancy; spironolactone; estradiol; estrogen; progesterone	information	none	https://transcare.ucsf.edu/sites/transcare.ucsf.edu/themes/custom/transcare2019/dist/images/logo.svg
Information on Testosterone Hormone Therapy	University of California San Francisco Center of Excellence for Transgender Health	https://transcare.ucsf.edu/article/information-testosterone-hormone-therapy	Website	health topics	hormone therapy; reproductive health	hormone therapy; hormones; HRT; family planning; fertility; pregnancy; testosterone	information	none	https://transcare.ucsf.edu/sites/transcare.ucsf.edu/themes/custom/transcare2019/dist/images/logo.svg
Masculinizing hormone therapy	Mayo Clinic	https://www.mayoclinic.org/tests-procedures/masculinizing-hormone-therapy/about/pac-20385099	Website	health topics	hormone therapy; reproductive health	hormone therapy; hormones; HRT; family planning; fertility; pregnancy; testosterone	information	Spanish; Portuguese; Arabic; Mandarin	https://www.mayoclinic.org/~/media/386AC346D62D46A4944E0923CAF00D28.svg
Transgender Health	Denver Health	https://www.denverhealth.org/services/lgbtq-services	Website	health topics	hormone therapy; surgery options; reproductive health	hormone therapy; hormones; HRT; breast cancer; breast exam; pap smear; family planning; fertility; pregnancy; testosterone; estrogen; estradiol; bottom surgery; orchiectomy; vaginoplasty; MTF surgery; metoidioplasty; phalloplasty; FTM surgery; top surgery; breast augmentation; breast implants; chest feminization; chest masculinization; mastectomy; facial feminization; tracheal shave; facial mascu…	information	none	https://www.denverhealth.org/-/media/images/logos/dh-logo.png?h=67&la=en&w=345&hash=AECBFE742C6C8AF0D348DE11BEDF2BA049C40C2D
Health Care for Transgender Teens	American College of Obstetricians and Gynecologists	https://www.acog.org/womens-health/faqs/health-care-for-transgender-teens	Website	health topics	hormone therapy; surgery; reproductive health	transitioning; hormone therapy; hormones; HRT; family planning; fertility; pregnancy; STD testing; STI testing; menstruation; monthly bleeding; periods	information	none	https://www.acog.org/-/media/project/acog/acogorg/womens-health/images/logos/acog-logo.svg
Trans Memo	Chrysalide	https://play.google.com/store/apps/details?id=chrysalide.testomemo	Mobile application	health topics	hormone therapy;apps	hormone therapy; hormones; HRT	service	none	https://lh3.googleusercontent.com/QSjU8lAsS9QR9hgi0m5S9htApfO-GOoiz270mc3AbLoTBIDMO8rX-HU4pMKLjEgOzQDN=s180-rw
Transition Roadmap	University of California San Francisco Center of Excellence for Transgender Health	https://transcare.ucsf.edu/transition-roadmap	Website	mental health topics and social support	living authentically	transitioning	information	none	https://transcare.ucsf.edu/sites/transcare.ucsf.edu/themes/custom/transcare2019/dist/images/logo.svg
Transvivor	Transvivor	https://transvivor.tumblr.com/	Website	health topics	living authentically	transitioning	information	none	https://uploads-ssl.webflow.com/5d34da556b1d5cf2f921f627/5d34da7847f4bbe7b29b70dd_TransvivorLogoWhite2019-p-500.png
What do I need to know about transitioning?	Planned Parenthood	https://www.plannedparenthood.org/learn/gender-identity/transgender/what-do-i-need-know-about-transitioning	Website	mental health topics and social support	living authentically	transitioning	information	Spanish	https://www.plannedparenthood.org/uploads/svg_icons/affiliates/footer_pp-rocky-mountains-c3.svg
Binder Reminder	Lpkearns	https://play.google.com/store/apps/details?id=lpkearns.binderreminder&amp;hl=en	Mobile application	mental health topics and social support	living authentically; apps	binding; binders	service	none	https://lh3.googleusercontent.com/e9TrcVmH5-zqMtBf_D5k09az0LMXnc7wNrY3BpBmtiNZvfzjVePkPV_6_xg6rwm2rA=s180-rw
EvaF	Vox Pop	https://apps.apple.com/us/app/eva-mtf/id960048814	Mobile application	mental health topics and social support	living authentically; apps	voice training; voice coaching	service	none	https://exceptionalvoiceapp.com/wp-content/uploads/2013/02/Eva-F-300.png
EvaM	Vox Pop	https://apps.apple.com/us/app/eva-ftm/id985890200	Mobile application	mental health topics and social support	living authentically; apps	voice training; voice coaching	service	none	https://exceptionalvoiceapp.com/wp-content/uploads/2013/02/Eva-M-300.png
Refuge Restroom	Refuge Restrooms	https://play.google.com/store/apps/details?id=org.refugerestrooms&amp;hl=en	Mobile application	mental health topics and social support	living authentically; apps	restrooms	information	Spanish	https://lh3.googleusercontent.com/LP9ufdISgcBPAs5Zd-vDUkJdhTqyyePE2SzbAVbxhok7vLObmrGyoD76lZPQ6UbcBeo=s180-rw
Solace	Solace	https://solace.lgbt/	Mobile application	mental health topics and social support	living authentically; apps	transitioning	service	none	https://solace.lgbt/img/logo.png
Voice Tools: Pitch, Tone, & Volume	DevExtras	https://play.google.com/store/apps/details?id=com.DevExtras.VoiceTools	Mobile application	mental health topics and social support	living authentically; apps	voice training; voice coaching	service	none	https://lh3.googleusercontent.com/3XFqDgotHeywViHoPxt6MnwT_o6aIwF7gmlFlQBldX1sB81mm9Ff2Z0xI4vEqVHeaIk=s180-rw
Northern Colorado Equality	Northern Colorado Equality	https://www.nocoequality.org/	Website	mental health topics and social support	local resources	mental health; support groups; advocacy	service	none	https://static.wixstatic.com/media/764fc8_836c8eb53690416f8881d412ae668f1c~mv2_d_6000_4000_s_4_2.png/v1/crop/x_0,y_714,w_4686,h_2000/fill/w_226,h_96,al_c,q_85,usm_0.66_1.00_0.01/nce%20rainbow%20logo%20w%20mountain%20n%20ribbon.webp
Silver Lining Resource Guide for Boulder County LGBT Elders	Boulder County Area Agency on Aging	https://boulder.co.networkofcare.org/content/client/894/Silver-Lining-2014(WEB2).pdf	PDF	mental health topics and social support	local resources	aging; FTM support; MTF support; peer groups; support groups; mental health	service	none	https://boulder.co.networkofcare.org/images/logos/lg894.png
Transgender Resource Directory	The Center on Colfax	https://lgbtqcolorado.org/resources/wpbdp_category/transgender/	Website	mental health topics and social support	local resources	mental health; therapist; mental health provider	service	none	https://lgbtqcolorado-org.exactdn.com/dev2018/wp-content/uploads/2019/02/center_on_colfax_color_header.png?strip=all&lossy=1&quality=80&resize=0%2C0&ssl=1
Transgender Health	Hormone Health Network (Endocrine Society)	https://www.hormone.org/your-health-and-hormones/transgender-health	Website	health topics	local resources; hormone therapy; surgery; healthcare provider selection; primary and preventive care; reproductive health	voice training; voice coaching; mental health; PrEP; HIV prevention; hormone therapy; hormones; HRT; top surgery; breast augmentation; breast implants; chest feminization; MTF surgery; chest masculinization; mastectomy; FTM surgery; orchiectomy; vaginoplasty	service	Google Translate (multiple languages)
TRUE Center for Gender Diversity	Children's Hospital Colorado	https://www.childrenscolorado.org/doctors-and-departments/departments/gender-diversity-center/	Website	health topics	local resources; hormone therapy; surgery; healthcare provider selection; primary and preventive care; reproductive health	hormone therapy; hormones; HRT; mental health; support groups	service	none	https://www.childrenscolorado.org/Content/images/logo-chco-mark-color.svg
UCHealth Integrated Transgender Program	UCHealth	https://www.uchealth.org/services/diabetes-endocrinology-care/uchealth-integrated-transgender-program/	Website	health topics	local resources; hormone therapy; surgery; healthcare provider selection; primary and preventive care; reproductive health	hormone therapy; hormones; HRT; mental health; STD testing; STI testing; family planning; fertility; pregnancy; mental health; therapist; mental health providers; support groups; FTM surgery; MTF surgery; gender affirming surgery; gender confirmation surgery; sex reassignment surgery; bottom surgery; orchiectomy; vaginoplasty; metoidioplasty; phalloplasty; top surgery; breast augmentation; breast…	service	Google Translate (multiple languages)	https://www.uchealth.org/wp-content/themes/uchealth/img/logo.svg
Imagine Clinic - LGBTQ Mental Health Clinic	UCHealth Outpatient Psychiatric Services, University of Colorado School of Medicine	https://medschool.cuanschutz.edu/psychiatry/programs/uchealth-psychiatric-services	Website	mental health topics and social support	local resources; mental health support	mental health provider; therapist; anxiety; depression; mental health	service	none	https://medschool.cuanschutz.edu/images/default-source/global-theme-images/logo-black.png
Support Services	PFLAG Denver	https://www.pflagdenver.org/support-groups	Website	mental health topics and social support	local resources; mental health support	mental health; support groups	service	none	https://static.wixstatic.com/media/95b5ec_df4b16192dfd45baa10831cbd7bf7625~mv2.png/v1/fill/w_298,h_342,al_c,q_85,usm_0.66_1.00_0.01/PFLAG%20Denver.webp
TransAction	It Takes a Village Colorado	https://www.ittakesavillagecolorado.org/what-we-do	Website	mental health topics and social support	local resources; mental health support	HIV prevention; PrEP; STD testing; STI testing; support groups	service	Spanish	https://static.wixstatic.com/media/bf0157_46f75840c01e452bb7166691485a09a5~mv2.png/v1/crop/x_164,y_261,w_572,h_379/fill/w_273,h_177,al_c,q_85,usm_0.66_1.00_0.01/ITAV%20Updated.webp
Transgender Center of the Rockies	Transgender Center of the Rockies	https://www.transgendercenteroftherockies.org/	Website	mental health topics and social support	local resources; mental health support	mental health; support groups; mental health provider; therapist; PrEP	service	none	https://static1.squarespace.com/static/5c89c048af4683633844171e/t/5e31ca76c312fd4c94fb7c95/1591366373666/?format=1500w
Transgender Program	The Center on Colfax	https://lgbtqcolorado.org/programs/transgender/	Website	mental health topics and social support	local resources; mental health support	FTM support; MTF support; peer groups; support groups	service	none	https://lgbtqcolorado-org.exactdn.com/dev2018/wp-content/uploads/2019/02/center_on_colfax_color_header.png?strip=all&lossy=1&quality=80&resize=0%2C0&ssl=1
Transgender Resources	Out Boulder County	https://www.outboulder.org/resources-center/transgender-resources	Website	mental health topics and social support	local resources; mental health support; living authentically	voice training; voice coaching; restrooms; binders; binding; injections; electrolysis; hair removal	service	none	https://images.squarespace-cdn.com/content/v1/5f4014672974cc3e014a4c8b/1598036322650-ML1V1IO3ZKEPFN8OIXU8/obc-logo-square-shapes.png?format=1500w
Aging	National Center for Transgender Equality	https://transequality.org/issues/aging	Website	mental health topics and social support	mental health support	aging	information	none	https://transequality.org/sites/all/themes/ncte/logo.png
Improving the Lives of Transgender Older Adults	SAGE	https://www.sageusa.org/resource-posts/improving-the-lives-of-transgender-older-adults/	Website	mental health topics and social support	mental health support	aging	information	none	https://www.sageusa.org/wp-content/uploads/2020/04/sage-footer-normal.png
Resources about Aging	FORGE	https://forge-forward.org/resources/aging/	Website	mental health topics and social support	mental health support	aging	information	none	https://forge-forward.org/wp-content/uploads/2020/11/FORGE-logo-blue.png
The Trevor Project	The Trevor Project	https://www.thetrevorproject.org/	Website	mental health topics and social support	mental health support	mental health; crisis line; suicide; anxiety; depression	service	none	https://www.thetrevorproject.org/wp-content/uploads/2021/09/METADATA_IMG_ORANGE-BG.jpg
Trans Lifeline	Trans Lifeline	https://translifeline.org/	Website	mental health topics and social support	mental health support	mental health; crisis line; suicide; anxiety; depression	service	Spanish	https://translifeline.org/oaphoawo/2020/10/trans-lifeline-logo-purple-1.png
Pride Counseling - LGBTQ Specialized Therapists	BetterHelp	https://play.google.com/store/apps/details?id=com.pridecounseling	Mobile application	mental health topics and social support	mental health support; apps	mental health; therapist; mental health provider	service	none	https://lh3.googleusercontent.com/E12K37CLXXk1XMM75bv5_JTEfsf_h897EIr_4-GQp-36VQ5T63S3G9cYOhMPMuDQbg=s180-rw
AskTransgender	Reddit Community	https://www.reddit.com/r/asktransgender/	Community board/social media	mental health topics and social support	mental health support; living authentically	transitioning; binders; binding; packers; packing	information	none	https://styles.redditmedia.com/t5_2r4b9/styles/bannerBackgroundImage_9kko4o08hny11.png?width=4000&s=67480eb06c5d4f9799579edc0e99568cd4c0fc5a
It Gets Better	It Gets Better Project	https://itgetsbetter.org/	Website	mental health topics and social support	mental health support; living authentically	mental health	information	none	https://i0.wp.com/itgetsbetter.org/wp-content/uploads/2020/09/igb-logo-10.png?w=588&ssl=1
Transgender Teen Survival Guide	Transgender Teen Survival Guide	https://transgenderteensurvivalguide.com/	Community board/social media	mental health topics and social support	mental health support; living authentically	transitioning; tucking; binding; binders; voice training; voice coaching; electrolysis; hair removal; family planning; fertility; pregnancy; estrogen; estradiol; testosterone; packing; packers; menstruation; monthly bleeding; periods; sex; facial masculinization; facial feminization	information	none	https://64.media.tumblr.com/avatar_1809b9b71963_64.pnj
Gay, Lesbian, Bisexual, and Transgender Health	MedlinePlus, National Library of Medicine	https://medlineplus.gov/gaylesbianbisexualandtransgenderhealth.html	Website	health topics	primary and preventive care	hormone therapy; hormones; HRT	information	Spanish	https://medlineplus.gov/images/m_logo.png
How often should I be giving myself a breast exam as a transgender woman?	National Women's Health Network	https://nwhn.org/often-giving-breast-exam-transgender-woman/	Website	health topics	primary and preventive care	annual medical checks; breast cancer; breast exam	information	none	https://nwhn.org/wp-content/uploads/2020/08/nwhn-logo-white-no-tagline.svg
LGBT Health - Transgender Persons	Centers for Disease Control and Prevention	https://www.cdc.gov/lgbthealth/Transgender.htm	Website	health topics	primary and preventive care	HIV prevention; annual medical checks	information	none	https://www.cdc.gov/lgbthealth/images/gender-sexual-identity-icons.png
Screening for breast cancer in transgender women	University of California San Francisco Center of Excellence for Transgender Health	https://transcare.ucsf.edu/guidelines/breast-cancer-women	Website	health topics	primary and preventive care	breast cancer; breast exam; mammogram; annual medical checks	information	none	https://transcare.ucsf.edu/sites/transcare.ucsf.edu/themes/custom/transcare2019/dist/images/logo.svg
Screening for cervical cancer in transgender men	University of California San Francisco Center of Excellence for Transgender Health	https://transcare.ucsf.edu/guidelines/cervical-cancer	Website	health topics	primary and preventive care	pap smear; annual medical checks	information	none	https://transcare.ucsf.edu/sites/transcare.ucsf.edu/themes/custom/transcare2019/dist/images/logo.svg
Transgender patients and the physical examination	University of California San Francisco Center of Excellence for Transgender Health	https://transcare.ucsf.edu/guidelines/physical-examination	Website	health topics	primary and preventive care	pap smear	information	none	https://transcare.ucsf.edu/sites/transcare.ucsf.edu/themes/custom/transcare2019/dist/images/logo.svg
Transgender/Gender-Nonconforming People and Cancer	National LGBT Cancer Network	https://cancer-network.org/cancer-information/transgendergender-nonconforming-people-and-cancer/	Website	health topics	primary and preventive care	annual medical checks; breast cancer; breast exam	information	none
National Resource Center on LGBT Aging	National Resource Center on LGBT Aging	https://www.lgbtagingcenter.org/resources/resources.cfm?s=27	Website	mental health topics and social support	primary and preventive care; mental health support; health insurance; legal resources; living authentically	aging	information	Google Translate (multiple languages)	https://www.lgbtagingcenter.org/images/NRC-Logo-Text.png
Gynecological care for trans men	Mayo Clinic	https://www.mayoclinic.org/healthy-lifestyle/adult-health/in-depth/gynecological-care-for-trans-men/art-20473719	Website	health topics	primary and preventive care; reproductive health	breast cancer; breast exam; pap smear; STD testing; STI testing; HIV prevention; PrEP; HPV; family planning; fertility; pregnancy; birth control; contraception; testosterone; sex	information	Spanish; Portuguese; Arabic; Mandarin	https://www.mayoclinic.org/~/media/386AC346D62D46A4944E0923CAF00D28.svg
Birth control across the gender spectrum	Power to Decide	https://powertodecide.org/sexual-health/your-sexual-health/articles-about-healthy-sex-life/birth-control-across-gender	Website	health topics	reproductive health	birth control; contraception; family planning; fertility; pregnancy; menstruation; monthly bleeding; periods	information	none	https://shop.powertodecide.org/media/logo/stores/26/PTD_MAIN_LOGO_noTagline_Color.png
Birthing and Breast or Chestfeeding Trans People and Allies	Facebook Group	https://www.facebook.com/groups/TransReproductiveSupport/?ref=group_header	Community board/social media	health topics	reproductive health	pregnancy; family planning; fertility; chest feeding; chestfeeding; breast feeding; breastfeeding	information	none
Fertility options for transgender persons	University of California San Francisco Center of Excellence for Transgender Health	https://transcare.ucsf.edu/guidelines/fertility	Website	health topics	reproductive health	family planning; fertility; pregnancy; cryopreservation; egg preservation; freezing eggs; freezing sperm; sperm preservation	information	none	https://transcare.ucsf.edu/sites/transcare.ucsf.edu/themes/custom/transcare2019/dist/images/logo.svg
Menstruation	Planned Parenthood	https://www.plannedparenthood.org/learn/health-and-wellness/menstruation	Website	health topics	reproductive health	menstruation; monthly bleeding; periods; testosterone	information	Spanish	https://www.plannedparenthood.org/static/assets/img/planned-parenthood-horizontal.svg
Reproductive Options for Trans People: Fact Sheet	Rainbow Health Ontario	https://www.lgbtqhealth.ca/docs/FactSheet-ReproductiveOptionsForTransPeople.pdf	PDF	health topics	reproductive health	family planning; fertility; pregnancy; breast feeding; breastfeeding; chest feeding; chestfeeding; top surgery; chest masculinization; mastectomy; FTM surgery; cryopreservation; egg preservation; sperm preservation; freezing eggs; freezing sperm	information	none
Trans Women and Fertility: What We Know, What We Don’t Know, and What You Can Do	Family Equality	https://www.familyequality.org/2019/10/02/trans-women-and-fertility-what-we-know-what-dont-know-and-what-you-can-do/	Website	health topics	reproductive health	family planning; fertility; pregnancy; testosterone	information	none	https://www.familyequality.org/wp-content/uploads/2019/06/FamilyEquality-Logo-2019_WEB_2X.png
Transgender & Non-binary Parents	La Leche League International	https://www.llli.org/breastfeeding-info/transgender-non-binary-parents/	Website	health topics	reproductive health	breast feeding; breastfeeding; chest feeding; chestfeeding	information	Chinese; Dutch; German; French; Italian; Hebrew; Japanese; Russian; Spanish; Turkish; Greek; Arabic	https://www.llli.org/wp-content/uploads/LaLecheLeague-logo-white.png
What Happens If a Cisgender or Trans Man Takes Hormonal Birth Control?	Healthline	https://www.healthline.com/health/what-happens-if-a-guy-takes-birth-control	Website	health topics	reproductive health	birth control; contraception	information	none	https://s3-us-west-2.amazonaws.com/healthline-prod-next/content/hl-black.svg
What trans and nonbinary people need to know about birth control	Clue	https://helloclue.com/articles/culture/what-trans-and-nonbinary-people-need-to-know-about-birth-control	Website	health topics	reproductive health	birth control; contraception	information	Portuguese; Spanish	data:image/svg+xml;base64,PHN2ZyBmaWxsPSJub25lIiBoZWlnaHQ9IjI1MyIgdmlld0JveD0iMCAwIDg1MSAyNTMiIHdpZHRoPSI4NTEiIHhtbG5zPSJodHRwOi8vd3d3LnczLm9yZy8yMDAwL3N2ZyI+PGcgZmlsbD0iI2VlM2QzZCI+PHBhdGggZD0ibTIyOC4xMjcgNjMuMTY4MmMtMTEuNzgyLTIwLjI5MjQtMzIuNDAyLTMxLjc0NzgtNTQuMzMxLTMyLjQwMjQtMTEuNDU1LTE4LjMyODUtMzIuMDc1LTMwLjc2NTgtNTUuMzEzLTMwLjc2NTgtMjMuNTY1MyAwLTQzLjg1NzYgMTIuNDM3My01NS4zMTMgMzAuNzY1OC0yMS42M…
Transgender Resources	Healthline	https://www.healthline.com/health/transgender	Website	health topics	surgery	FTM surgery; gender affirming surgery; gender confirmation surgery; MTF surgery; sex reassignment surgery; top surgery; breast augmentation; breast implants; chest feminization; chest masculinization; mastectomy; phalloplasty; vaginoplasty; facial feminization; bottom surgery; orchiectomy; metoidioplasty	information	none	https://s3-us-west-2.amazonaws.com/healthline-prod-next/content/hl-black.svg
Feminizing surgery	Mayo Clinic	https://www.mayoclinic.org/tests-procedures/feminizing-surgery/about/pac-20385102	Website	health topics	surgery; reproductive health	top surgery; breast augmentation; breast implants; chest feminization; bottom surgery; orchiectomy; vaginoplasty; gender affirming surgery; gender confirmation surgery; MTF surgery; sex reassignment surgery; facial feminization; tracheal shave	information	Spanish; Portuguese; Arabic; Mandarin	https://www.mayoclinic.org/~/media/386AC346D62D46A4944E0923CAF00D28.svg
Masculinizing surgery	Mayo Clinic	https://www.mayoclinic.org/tests-procedures/masculinizing-surgery/about/pac-20385105	Website	health topics	surgery; reproductive health	top surgery; chest masculinization; mastectomy; bottom surgery; metoidioplasty; phalloplasty; FTM surgery; gender affirming surgery; gender confirmation surgery; sex reassignment surgery; facial masculinization; family planning; fertility; pregnancy	information	Spanish; Portuguese; Arabic; Mandarin	https://www.mayoclinic.org/~/media/386AC346D62D46A4944E0923CAF00D28.svg
Find a Provider	GLMA	http://www.glma.org/index.cfm?fuseaction=Page.viewPage&pageId=939&grandparentID=534&parentID=938&nodeID=1	Website	health topics		healthcare providers (communication, provider selection)	service	none	http://www.glma.org/_data/global/images/for_patients_banner_f.jpg
LGBTQ+ Health	MedlinePlus, National Library of Medicine	https://medlineplus.gov/lgbtqhealth.html	Website	health topics		primary and preventative care	information	Spanish	https://medlineplus.gov/images/m_logo.png
PAGE (Peak Area Gender Expressions)	Facebook Group	https://www.facebook.com/groups/149777297709/	Community board/social media	mental health topics and social support		local resources, programs, and events; mental health support and peer stories	information	none
Ten Things Transgender Persons Should discuss with Their Healthcare Care Provider	GLMA	http://www.glma.org/index.cfm?fuseaction=Page.viewPage&pageID=692	Website	health topics		healthcare providers (communication, provider selection)	information	none	http://www.glma.org/_data/global/images/for_patients_banner_f.jpg
Trans Health Care	National Women's Health Network	https://nwhn.org/issues/trans-health-care/	Website	health topics		hormone therapy; fertility and options for preservation, menstruation; contraception and sexual health options; primary and preventative care	information	none	https://nwhn.org/wp-content/uploads/2020/08/nwhn-logo-white-no-tagline.svg
